# Supplementary material for: Mycotoxin Profile and Phylogeny of Pathogenic Alternaria Species Isolated from Symptomatic Tomato Plants in Lebanon
Source: Toxins (Basel). 2021 Jul 22;13(8):513. doi: 10.3390/toxins13080513 (PMC8402471; doi:10.3390/toxins13080513)
Supplement: Supplementary file 1 [file toxins-13-00513-s001.zip]

Archive with 1 entries (1 files):
- toxins-1303264-supplementary.pdf
